# Supplementary material for: BOLD5000, a public fMRI dataset while viewing 5000 visual images
Source: Sci Data. 2019 May 6;6:49. doi: 10.1038/s41597-019-0052-3 (PMC6502931; doi:10.1038/s41597-019-0052-3)
Supplement: Supplementary file 1 — Download metadata file [file 41597_2019_52_MOESM1_ESM.zip]

Archive with 3 entries (3 files):
- a_Aminoff507B_assay.txt
- s_Aminoff507B_study.txt
- i_Investigation.txt
