# Supplementary material for: BOLD5000, a public fMRI dataset while viewing 5000 visual images
Source: Sci Data. 2019 May 6;6:49. doi: 10.1038/s41597-019-0052-3 (PMC6502931; doi:10.1038/s41597-019-0052-3)
Supplement: Supplementary file 1 — Download metadata file [file 41597_2019_52_MOESM1_ESM.zip › a_Aminoff507B_assay.txt]

Sample Name	Protocol REF	Parameter Value[instrument]	Parameter Value[manufacturer]	Assay Name	Raw Data File	Comment[Data Repository]	Comment[Data Record Accession]	Comment[Data Record URI]
sub-CSI1	Experimental Design	3T Siemens Verio MR scanner	Siemens	subject 1 raw data	BOLD5000_Unfiltered_CSI1_sess0X.zip	figshare	doi:10.1184/R1/6459449.v4	https://doi.org/10.1184/R1/6459449.v4
sub-CSI2	Experimental Design	3T Siemens Verio MR scanner	Siemens	subject 2 raw data	BOLD5000_Unfiltered_CSI2_sess0X.zip	figshare	doi:10.1184/R1/6459449.v4	https://doi.org/10.1184/R1/6459449.v4
sub-CSI3	Experimental Design	3T Siemens Verio MR scanner	Siemens	subject 3 raw data	BOLD5000_Unfiltered_CSI3_sess0X.zip	figshare	doi:10.1184/R1/6459449.v4	https://doi.org/10.1184/R1/6459449.v4
sub-CSI4	Experimental Design	3T Siemens Verio MR scanner	Siemens	subject 4 raw data	BOLD5000_Unfiltered_CSI4_sess0X.zip	figshare	doi:10.1184/R1/6459449.v4	https://doi.org/10.1184/R1/6459449.v4
sub-CSI1	Experimental Design	3T Siemens Verio MR scanner	Siemens	subject 1 BIDS data	sub-CSI1	OpenNeuro	doi:10.18112/openneuro.ds001499.v1.3.0	https://doi.org/10.18112/openneuro.ds001499.v1.3.0
sub-CSI2	Experimental Design	3T Siemens Verio MR scanner	Siemens	subject 2 BIDS data	sub-CSI2	OpenNeuro	doi:10.18112/openneuro.ds001499.v1.3.0	https://doi.org/10.18112/openneuro.ds001499.v1.3.0
sub-CSI3	Experimental Design	3T Siemens Verio MR scanner	Siemens	subject 3 BIDS data	sub-CSI3	OpenNeuro	doi:10.18112/openneuro.ds001499.v1.3.0	https://doi.org/10.18112/openneuro.ds001499.v1.3.0
sub-CSI4	Experimental Design	3T Siemens Verio MR scanner	Siemens	subject 4 BIDS data	sub-CSI4	OpenNeuro	doi:10.18112/openneuro.ds001499.v1.3.0	https://doi.org/10.18112/openneuro.ds001499.v1.3.0
