# Supplementary material for: BOLD5000, a public fMRI dataset while viewing 5000 visual images
Source: Sci Data. 2019 May 6;6:49. doi: 10.1038/s41597-019-0052-3 (PMC6502931; doi:10.1038/s41597-019-0052-3)
Supplement: Supplementary file 1 — Download metadata file [file 41597_2019_52_MOESM1_ESM.zip › s_Aminoff507B_study.txt]

Source Name	Characteristics[organism]	Term Source REF	Term Accession Number	Characteristics[organism part]	Term Source REF	Term Accession Number	Protocol REF	Sample Name	Factor Value[age]	Factor Value[sex]
students enrolled in graduate school at Carnegie Mellon University	Homo sapiens	NCBITaxon	NCBITaxon:9607	brain	UBERON	UBERON:0000955	Participant Selection	sub-CSI1	27	male
students enrolled in graduate school at Carnegie Mellon University	Homo sapiens	NCBITaxon	NCBITaxon:9607	brain	UBERON	UBERON:0000955	Participant Selection	sub-CSI2	26	female
students enrolled in graduate school at Carnegie Mellon University	Homo sapiens	NCBITaxon	NCBITaxon:9607	brain	UBERON	UBERON:0000955	Participant Selection	sub-CSI3	24	female
students enrolled in graduate school at Carnegie Mellon University	Homo sapiens	NCBITaxon	NCBITaxon:9607	brain	UBERON	UBERON:0000955	Participant Selection	sub-CSI4	25	female
