# Supplementary material for: BOLD5000, a public fMRI dataset while viewing 5000 visual images
Source: Sci Data. 2019 May 6;6:49. doi: 10.1038/s41597-019-0052-3 (PMC6502931; doi:10.1038/s41597-019-0052-3)
Supplement: Supplementary file 1 — Download metadata file [file 41597_2019_52_MOESM1_ESM.zip › i_Investigation.txt]

# Investigation File generated for Scientific Data with Investigation File Authoring Tool version 0.1.0 on 08/04/2019 - This metadata file is CC0
ONTOLOGY SOURCE REFERENCE
Term Source Name	NCBITaxon	UBERON	ERO	OBI	CLO	CMO
Term Source File	http://data.bioontology.org/ontologies/NCBITAXON	http://data.bioontology.org/ontologies/UBERON	http://data.bioontology.org/ontologies/ERO	http://data.bioontology.org/ontologies/OBI	http://data.bioontology.org/ontologies/CLO	http://data.bioontology.org/ontologies/CMO
Term Source Version	2016AB	releases/2014-06-15	2013-08-02	2014-08-18	2.1.106	2.41
Term Source Description	National Center for Biotechnology Information (NCBI) Organismal Classification	Uber Anatomy Ontology	Eagle-I Research Resource Ontology	Ontology for Biomedical Investigations	Cell Line Ontology	Clinical Measurement Ontology
INVESTIGATION
Investigation Identifier
Investigation Title
Investigation Description
Investigation Submission Date
Investigation Public Release Date
INVESTIGATION PUBLICATIONS
Investigation PubMed ID
Investigation Publication DOI
Investigation Publication Author List
Investigation Publication Title
Investigation Publication Status
Investigation Publication Status Term Accession Number
Investigation Publication Status Term Source REF
INVESTIGATION CONTACTS
Investigation Person Last Name
Investigation Person Mid Initials
Investigation Person First Name
Investigation Person Address
Investigation Person Phone
Investigation Person Fax
Investigation Person Email
Investigation Person Affiliation
Investigation Person Roles
Investigation Person Roles Term Accession Number
Investigation Person Roles Term Source REF
STUDY
Study Identifier	10.1038/s41597-019-0052-3
Study Title	BOLD5000, a public fMRI dataset while viewing 5000 visual images
Study Submission Date	13/09/2018
Study Public Release Date	06/05/2019
Study Description	https://www.nature.com/articles/s41597-019-0052-3
Study File Name	s_Aminoff507B_study.txt
Comment[Subject Keywords]	""
Comment[Manuscript Licence]	CC BY-4.0
Comment[Experimental Metadata Licence]	CC0
Comment[Supplementary Information File Name]
Comment[Supplementary Information File Type]
Comment[Supplementary Information File URL]
Comment[Data Repository]	figshare;OpenNeuro 
Comment[Data Record Accession]	doi:10.1184/R1/ 6459449.v4;doi:10.18112/ openneuro.ds001499.v1.3.0
Comment[Data Record URI]	https://doi.org/10.1184/R1/ 6459449.v4;https://doi.org/10.18112/ openneuro.ds001499.v1.3.0
STUDY DESIGN DESCRIPTORS
Study Design Type	data collection and processing objective	repeated measure design	modeling and simulation objective
Study Design Type Term Accession Number	ERO:0100087	OBI:0500002	ERO:0100102
Study Design Type Term Source REF	ERO	OBI	ERO
STUDY PUBLICATIONS
Study PubMed ID
Study Publication DOI
Study Publication Author List
Study Publication Title
Study Publication Status
Study Publication Status Term Accession Number
Study Publication Status Term Source REF
STUDY FACTORS
Study Factor Name	age	sex
Study Factor Type	age	sex
Study Factor Type Term Accession Number	""	PATO:0000047
Study Factor Type Term Source REF	""	CLO
STUDY ASSAYS
Study Assay Measurement Type	brain activity measurement
Study Assay Measurement Type Term Accession Number	CMO:0001737
Study Assay Measurement Type Term Source REF	CMO
Study Assay Technology Type	functional magnetic resonance imaging
Study Assay Technology Type Term Accession Number	ERO:0002178
Study Assay Technology Type Term Source REF	ERO
Study Assay Technology Platform	instrument;manufacturer
Study Assay File Name	a_Aminoff507B_assay.txt
STUDY PROTOCOLS
Study Protocol Name	Participant Selection	Experimental Design
Study Protocol Type	selection	functional magnetic resonance imaging
Study Protocol Type Term Accession Number	OBI:0001928	ERO:0002178
Study Protocol Type Term Source REF	OBI	ERO
Study Protocol Description		
Study Protocol URI	""	""
Study Protocol Version		
Study Protocol Parameters Name	""	instrument;manufacturer
Study Protocol Parameters Name Term Accession Number	""	""
Study Protocol Parameters Name Term Source REF	""	""
Study Protocol Components Name	""	""
Study Protocol Components Type	""	""
Study Protocol Components Type Term Accession Number	""	""
Study Protocol Components Type Term Source REF	""	""
STUDY CONTACTS
Study Person Last Name	Chang	Pyles	Marcus	Gupta	Tarr	Aminoff
Study Person First Name	Nadine	John A.	Austin	Abhinav	Michael J.	Elissa M.
Study Person Mid Initials
Study Person Email	""	""	""	""	""	eaminoff@fordham.edu
Study Person Phone
Study Person Fax
Study Person Address
Study Person Affiliation	Carnegie Mellon University, Pittsburgh, USA	Carnegie Mellon University, Pittsburgh, USA	Carnegie Mellon University, Pittsburgh, USA	Carnegie Mellon University, Pittsburgh, USA	Carnegie Mellon University, Pittsburgh, USA	Fordham University, Bronx, USA
Study Person Roles
Study Person Roles Term Accession Number
Study Person Roles Term Source REF
Comment[Study Person ORCID]	""	""	""	""	""	0000-0002-6455-8930
Comment[Funder]
Comment[FundRef ID]
Comment[Funder Term Source REF]
Comment[Grant Identifier]
